# Supplementary material for: AI-Augmented Point of Care Ultrasound in Intensive Care Unit Patients: Can Novices Perform a “Basic Echo” to Estimate Left Ventricular Ejection Fraction in This Acute-Care Setting?
Source: J Clin Med. 2025 Apr 23;14(9):2899. doi: 10.3390/jcm14092899 (PMC12072415; doi:10.3390/jcm14092899)
Supplement: Supplementary file 1 [file jcm-14-02899-s001.zip]

Archive with 1 entries (1 files):
- jcm-3570779-supplementary.pdf
